# Supplementary material for: Mass Production of Rg1-Loaded Small Extracellular Vesicles Using a 3D Bioreactor System for Enhanced Cardioprotective Efficacy of Doxorubicin-Induced Cardiotoxicity
Source: Pharmaceutics. 2024 Apr 26;16(5):593. doi: 10.3390/pharmaceutics16050593 (PMC11126075; doi:10.3390/pharmaceutics16050593)
Supplement: Supplementary file 1 [file pharmaceutics-16-00593-s001.zip]

Archive with 3 entries (3 files):
- Figure S1-01.tif
- Figure S2-01.tif
- Figure S3-01.tif
